# Supplementary material for: Small-Quantity Lipid-Based Nutrient Supplements Do Not Affect Plasma or Milk Retinol Concentrations Among Malawian Mothers, or Plasma Retinol Concentrations among Young Malawian or Ghanaian Children in Two Randomized Trials
Source: J Nutr. 2021 Feb 9;151(4):1029–37. doi: 10.1093/jn/nxaa439 (PMC8030706; doi:10.1093/jn/nxaa439)
Supplement: nxaa439_Supplemental_Files [file nxaa439_supplemental_files.zip]

Archive with 3 entries (3 files):
- Supplemental Figure 1 Dec 8 2020.pptx
- Supplemental Figure 2 Dec 8 2020.pptx
- Supplementary Material Dec 2 2020.docx
